# Supplementary material for: Turnover of SARS-CoV-2 Lineages Shaped the Pandemic and Enabled the Emergence of New Variants in the State of Rio de Janeiro, Brazil
Source: Viruses. 2021 Oct 7;13(10):2013. doi: 10.3390/v13102013 (PMC8537965; doi:10.3390/v13102013)
Supplement: Supplementary file 1 [file viruses-13-02013-s001.zip]

Archive with 3 entries (3 files):
- Francisco_Junior_et_al_2021_Supplementary_Material.pdf
- Table_S4.xlsx
- Table_S8.pdf
